# Supplementary material for: Starch Production in Chlamydomonas reinhardtii through Supraoptimal Temperature in a Pilot-Scale Photobioreactor
Source: Cells. 2021 May 1;10(5):1084. doi: 10.3390/cells10051084 (PMC8147326; doi:10.3390/cells10051084)
Supplement: Supplementary file 1 [file cells-10-01084-s001.zip]

Archive with 1 entries (1 files):
- cells-1193382-supplementary.pdf
